# Supplementary material for: Implementing a Holistic Review Toolkit for Faculty Recruitment and Retention
Source: MedEdPORTAL. 2024 Dec 4;20:11472. doi: 10.15766/mep_2374-8265.11472 (PMC11615027; doi:10.15766/mep_2374-8265.11472)
Supplement: Supplementary file 1 — Faculty Pilot Overview.docxOverview Equity-Minded Hiring_Step 1.docxAssess Readiness for Equity-Minded Hiring_Step 1.docxStaff Composition Inventory_Step 2.xlsxHolistic Search Committee Phases and Steps_Step 2.docxFaculty Workshop Facilitators Guide_Step 3.docxFaculty Workshop Presentation_Step 3.pptxFaculty Workshop Evaluation_Step 3.docxFaculty Workshop Activities_Step 3.docxJob Description Posting Tools and Resources_Step 4.docxInterview Questions Tools and Resources_Step 4.docxSubmission Requirements and Rating Tools_Step 4.docx360-Degree (Multisource) Reference Checking_Step 4.docxSearch Process Tools and Resources_Step 5.docxStanding Up a Search Committee_Step 5.docxMitigating Bias Resources_Step 5.docxOnboarding Tools and Resources_Step 6.docxCareer Development Discussion Guide_Step 6.docxU Colorado SOM Mentoring Resource Packet_Step 6.docxBaylor College of Medicine Exit Resources_Step 6.docxU Colorado SOM Equitable Hiring Tool_Step 7.docxHolistic Hiring and Retention Tracker_Step 8.docxEvaluation Materials Development Phase_Steps 4-6.docx [file mep_2374-8265.11472-s001.zip]

Archive with 24 entries (24 files):
- Q. Onboarding Tools and Resources_Step 6.docx
- S. U Colorado SOM Mentoring Resource Packet_Step 6.docx
- T. Baylor College of Medicine Exit Resources_Step 6.docx
- U. U Colorado SOM Equitable Hiring Tool_Step 7.docx
- A. Faculty Pilot Overview.docx
- B. Overview Equity-Minded Hiring_Step 1.docx
- C. Assess Readiness for Equity-Minded Hiring_Step 1.docx
- D. Staff Composition Inventory_Step 2.xlsx
- E. Holistic Search Committee Phases and Steps_Step 2.docx
- F. Faculty Workshop Facilitators Guide_Step 3.docx
- G. Faculty Workshop Presentation_Step 3.pptx
- H. Faculty Workshop Evaluation_Step 3.docx
- I. Faculty Workshop Activities_Step 3.docx
- J. Job Description Posting Tools and Resources_Step 4.docx
- K. Interview Questions Tools and Resources_Step 4.docx
- L. Submission Requirements and Rating Tools_Step 4.docx
- M. 360-Degree (Multisource) Reference Checking_Step 4.docx
- N. Search Process Tools and Resources_Step 5.docx
- O. Standing Up a Search Committee_Step 5.docx
- P. Mitigating Bias Resources_Step 5.docx
- R. Career Development Discussion Guide_Step 6.docx
- W. Evaluation Materials Development Phase_Steps 4-6.docx
- V. Holistic Hiring and Retention Tracker_Step 8.docx
- _Educational Summary Report_11472.pdf
