# Supplementary material for: Implementing a Holistic Review Toolkit for Faculty Recruitment and Retention
Source: MedEdPORTAL. 2024 Dec 4;20:11472. doi: 10.15766/mep_2374-8265.11472 (PMC11615027; doi:10.15766/mep_2374-8265.11472)
Supplement: Supplementary file 1 — Faculty Pilot Overview.docxOverview Equity-Minded Hiring_Step 1.docxAssess Readiness for Equity-Minded Hiring_Step 1.docxStaff Composition Inventory_Step 2.xlsxHolistic Search Committee Phases and Steps_Step 2.docxFaculty Workshop Facilitators Guide_Step 3.docxFaculty Workshop Presentation_Step 3.pptxFaculty Workshop Evaluation_Step 3.docxFaculty Workshop Activities_Step 3.docxJob Description Posting Tools and Resources_Step 4.docxInterview Questions Tools and Resources_Step 4.docxSubmission Requirements and Rating Tools_Step 4.docx360-Degree (Multisource) Reference Checking_Step 4.docxSearch Process Tools and Resources_Step 5.docxStanding Up a Search Committee_Step 5.docxMitigating Bias Resources_Step 5.docxOnboarding Tools and Resources_Step 6.docxCareer Development Discussion Guide_Step 6.docxU Colorado SOM Mentoring Resource Packet_Step 6.docxBaylor College of Medicine Exit Resources_Step 6.docxU Colorado SOM Equitable Hiring Tool_Step 7.docxHolistic Hiring and Retention Tracker_Step 8.docxEvaluation Materials Development Phase_Steps 4-6.docx [file mep_2374-8265.11472-s001.zip › D. Staff Composition Inventory_Step 2.xlsx]

## Sheet: Introduction
	AAMC Holistic Faculty Recruitment and Retention Initiative
	Appendix D: Staff Composition Inventory

## Sheet: Female Faculty
Directions: 1) Edit the position titles and add or delete rows as needed. 2) Enter numbers from your department. Your totals will be calculated for you.		Total			Female
		2015	2017	2019	2015		2017		2019
		N	N	N	N	%	N	%	N	%
Administrative	Assistant Dean	1	1	1	0	0	0	0	0	0
	Section Chief	1	1	1	0	0	0	0	0	0
	Associate Dean	1	1	1	0	0	0	0	0	0
	Sr. Associate / Vice Dean	1	1	1	0	0	0	0	0	0
	Division Chief	1	1	1	0	0	0	0	3	3
	Department Chair	1	1	1	0	0	0	0	0	0
	Dean	1	1	1	0	0	0	0	0	0
	Total	7	7	7	0	0	0	0	3	0.428571
Faculty	Instructor	1	1	1	0	0	0	0	0	0
	Assistant Professor	1	1	1	0	0	0	0	0	0
	Associate Professor	2	1	1	0	0	0	0	0	0
	Full Professor	1	1	1	0	0	0	0	0	0
	Total	5	4	4	0	0	0	0	0	0

## Sheet: URiM Faculty
Directions: 1) Edit the position titles and add or delete rows as needed. 2) Enter numbers from your department. Your totals will be calculated for you.		Total			Diversity Categories
		2015	2017	2019	2015		2017		2019
		N	N	N	N	%	N	%	N	%
Administrative	Assistant Dean	1	1	1	0	0	0	0	0	0
	Section Chief	1	1	1	0	0	0	0	0	0
	Associate Dean	1	1	1	0	0	0	0	0	0
	Sr. Associate / Vice Dean	1	1	1	0	0	0	0	0	0
	Division Chief	1	1	1	0	0	0	0	0	0
	Department Chair	1	1	1	0	0	0	0	0	0
	Dean	1	1	1	0	0	0	0	0	0
	Total	7	7	7	0	0	0	0	0	0
Faculty	Instructor	1	1	1	0	0	0	0	0	0
	Assistant Professor	1	1	1	0	0	0	0	0	0
	Associate Professor	1	1	1	0	0	0	0	0	0
	Full Professor	1	1	1	0	0	0	0	0	0
	Total	4	4	4	0	0	0	0	0	0
